# Supplementary material for: Unexpected PD‐L1 immune evasion mechanism in TNBC, ovarian, and other solid tumors by DR5 agonist antibodies
Source: EMBO Mol Med. 2021 Feb 15;13(3):e12716. doi: 10.15252/emmm.202012716 (PMC7933954; doi:10.15252/emmm.202012716)
Supplement: Supplementary file 3 — Source Data for Expanded View and Appendix [file EMMM-13-e12716-s009.zip]

Archive with 2 entries (2 files):
- EV Figures Source Data.zip
- Appendix Figures Source Data.zip
