# Supplementary material for: Unexpected PD‐L1 immune evasion mechanism in TNBC, ovarian, and other solid tumors by DR5 agonist antibodies
Source: EMBO Mol Med. 2021 Feb 15;13(3):e12716. doi: 10.15252/emmm.202012716 (PMC7933954; doi:10.15252/emmm.202012716)
Supplement: Supplementary file 5 — Source Data for Figure 1 [file EMMM-13-e12716-s003.zip]

Archive with 7 entries (6 files):
- Figure 1L (1).tiff
- __MACOSX/
- __MACOSX/._Figure 1L (1).tiff
- Figure 1_Source Data.png
- __MACOSX/._Figure 1_Source Data.png
- Figure 1L (2).tiff
- __MACOSX/._Figure 1L (2).tiff
