# Supplementary material for: Unexpected PD‐L1 immune evasion mechanism in TNBC, ovarian, and other solid tumors by DR5 agonist antibodies
Source: EMBO Mol Med. 2021 Feb 15;13(3):e12716. doi: 10.15252/emmm.202012716 (PMC7933954; doi:10.15252/emmm.202012716)
Supplement: Supplementary file 7 — Source Data for Figure 3 [file EMMM-13-e12716-s005.zip]

Archive with 1 entries (1 files):
- Figure 3_Source Data.png
