# Supplementary material for: Unexpected PD‐L1 immune evasion mechanism in TNBC, ovarian, and other solid tumors by DR5 agonist antibodies
Source: EMBO Mol Med. 2021 Feb 15;13(3):e12716. doi: 10.15252/emmm.202012716 (PMC7933954; doi:10.15252/emmm.202012716)
Supplement: Supplementary file 9 — Source Data for Figure 5 [file EMMM-13-e12716-s007.zip]

Archive with 9 entries (8 files):
- Figure 5 Source Data/
- Figure 5 Source Data/Fig 5H.tiff
- __MACOSX/Figure 5 Source Data/._Fig 5H.tiff
- Figure 5 Source Data/.DS_Store
- __MACOSX/Figure 5 Source Data/._.DS_Store
- Figure 5 Source Data/SD_Figure 5.tiff
- __MACOSX/Figure 5 Source Data/._SD_Figure 5.tiff
- Figure 5 Source Data/Fig 5O.tiff
- __MACOSX/Figure 5 Source Data/._Fig 5O.tiff
