# Supplementary material for: Unexpected PD‐L1 immune evasion mechanism in TNBC, ovarian, and other solid tumors by DR5 agonist antibodies
Source: EMBO Mol Med. 2021 Feb 15;13(3):e12716. doi: 10.15252/emmm.202012716 (PMC7933954; doi:10.15252/emmm.202012716)
Supplement: Supplementary file 10 — Source Data for Figure 6 [file EMMM-13-e12716-s008.zip]

Archive with 3 entries (2 files):
- Figure 6 Source Data/
- Figure 6 Source Data/Fig 6I.tiff
- Figure 6 Source Data/Figure 6_Source Data.png
